# Supplementary material for: An Experimental Study on Antioxidant Enzyme Gene Expression in Trematomus newnesi (Boulenger, 1902) Experimentally Exposed to Perfluoro-Octanoic Acid
Source: Antioxidants (Basel). 2023 Feb 2;12(2):352. doi: 10.3390/antiox12020352 (PMC9951861; doi:10.3390/antiox12020352)
Supplement: Supplementary file 1 [file antioxidants-12-00352-s001.zip]

Archive with 1 entries (1 files):
- antioxidants-2168015-supplementary.pdf
